# Supplementary material for: Discovery of a Kojibiose Hydrolase by Analysis of Specificity-Determining Correlated Positions in Glycoside Hydrolase Family 65
Source: Molecules. 2021 Oct 19;26(20):6321. doi: 10.3390/molecules26206321 (PMC8537180; doi:10.3390/molecules26206321)
Supplement: Supplementary file 1 [file molecules-26-06321-s001.zip]

Archive with 1 entries (1 files):
- molecules-1400566-supplementary.pdf
